# Supplementary material for: Integrative Multimodal Metabolomics to Early Predict Cognitive Decline Among Amyloid Positive Community-Dwelling Older Adults
Source: J Gerontol A Biol Sci Med Sci. 2024 Mar 7;79(5):glae077. doi: 10.1093/gerona/glae077 (PMC11000317; doi:10.1093/gerona/glae077)
Supplement: glae077_suppl_Supplementary_Figures_S1-S3 [file glae077_suppl_supplementary_figures_s1-s3.zip]

Archive with 3 entries (2 files):
- SUPPLEMENTARY FIGURES/
- SUPPLEMENTARY FIGURES/SUPPLEMENTARY FIGURES.docx
- SUPPLEMENTARY FIGURES/Tremblay-Franco M_Canlet C et al., Supplementary.pdf
